# Supplementary material for: Synthesis of Calcium Silicate Hydrate from Coal Gangue for Cr(VI) and Cu(II) Removal from Aqueous Solution
Source: Molecules. 2021 Oct 14;26(20):6192. doi: 10.3390/molecules26206192 (PMC8537422; doi:10.3390/molecules26206192)
Supplement: Supplementary file 1 [file molecules-26-06192-s001.zip]

Archive with 1 entries (1 files):
- molecules-1388801-supplementary.pdf
